# Supplementary material for: Comprehensive Profiling of Gene Copy Number Alterations Predicts Patient Prognosis in Resected Stages I–III Lung Adenocarcinoma
Source: Front Oncol. 2019 Aug 6;9:556. doi: 10.3389/fonc.2019.00556 (PMC6691340; doi:10.3389/fonc.2019.00556)
Supplement: Supplementary Table 1 — Patient characteristics of 163 patients. [file Table_1.XLSX]

## Sheet: Sheet1
Supplementary table1. Patient characteristics of 163 patients
Characteristics	Patients (N=163)(No.,%)
Age (years)
≥60	61(37)
<60	102(63)
Gender
Male	86(53)
Female	77(47)
Smoking Status
Never	87(53)
Ever	76(47)
TNM stage
I	1(1)
II	104(64)
III	58(35)
Famaly history of cancer
No	124(76)
Yes	39(24)
Postoperative Chemotherapy
No	18(11)
Yes	145(89)
Recurrence in 3 years
No	59(36)
Yes	104(64)
Death
No	84(52)
Yes	76(46)
NA	3(2)
